# Supplementary material for: Static and Dynamic Eosinophil Measures and In-Hospital Mortality in Patients with Sepsis: A Retrospective Cohort Study
Source: Medicina (Kaunas). 2026 Mar 27;62(4):640. doi: 10.3390/medicina62040640 (PMC13118259; doi:10.3390/medicina62040640)
Supplement: Supplementary file 1 [file medicina-62-00640-s001.zip]

Archive with 1 entries (1 files):
- medicina-4164961-supplementary.pdf
